# Supplementary material for: Modulation of Functional Connectivity in Response to Mirror Visual Feedback in Stroke Survivors: An MEG Study
Source: Brain Sci. 2021 Sep 28;11(10):1284. doi: 10.3390/brainsci11101284 (PMC8533793; doi:10.3390/brainsci11101284)
Supplement: Supplementary file 1 [file brainsci-11-01284-s001.zip]

Archive with 1 entries (1 files):
- brainsci-1362916-supplementary.pdf
